# Supplementary material for: PPM1H is down-regulated by ATF6 and dephosphorylates p-RPS6KB1 to inhibit progression of hepatocellular carcinoma
Source: Mol Ther Nucleic Acids. 2023 Jun 19;33:164–79. doi: 10.1016/j.omtn.2023.06.013 (PMC10345229; doi:10.1016/j.omtn.2023.06.013)
Supplement: Table S2. PDB IDs of PI3K/Akt and BMP/TGF-β pathway proteins [file mmc2.xlsx]

## Sheet: Sheet1
	Table. S2 PDB ID of PI3K/Akt and BMP/TGFβ pathway proteins.
		GENE	PDB ID	GENE	PDB ID
	PI3K/Akt	AKT3	2x18	BCL2	6gl8
		BCL2L11	2wh6	BRCA1	4igk
		CASP9	4rhw	CCND1	2w96
		CD19	6al5	CD79A	2xzc
		CDC37	2wog	CDK2	4fkl
		CDKN1A	5e0u	CDKN1B	6ath
		CHUK	5ebz	CRTC2	4htm
		CSF1	5lxf	CSF3	5gw9
		CSF1R	2I1M	CSF3R	2d9q
		DDIT4	3LQ9	EIF4B	2j76
		EIF4E	4tpw	EIF4EBP1	4ued
		FASLG	5l19	FOXO3	2lqh
		GATA1	6d55	GRB2	3wa4
		GSK3B	1j1b	HRAS	2ce2
		HSP90AA1	5j80	IRS1	5u1m
		ITGB1	3wk0	JAK1	6elr
		MAGI1	3bpu	MAPK1	4zzn
		MAP2K1	3eqc	MCL1	5w89
		MDM2	5c5a	MLST8	5wby
		MTCP1	1a1x	MTOR	4dri
		MYC	1nkp	NFKB1	1svc
		NOS3	4d1p	NR4A1	4rzf
		PCK1	1khb	PDPK1	5lv0
		PIK3AP1	5f0r	PIK3CA	4jps
		PPP2R3B	4mew	PRKAA1	6c9h
		PRKCA	4dnl	PTEN	1d5r
		PTK2	4i4e	RAC-1	1mh1
		RAF1	1c1y	RHEB	6bsx
		RPS6	6g5i	RPSKB1	5wbh
		RPTOR	5h64	RXRA	6fbq
		SGK3	6edx	STK11	2wtk
		SYK	4yjr	THEM4	4ae3
		TLR2	1fyx	TSC1	4z6y
		YWHAQ	6bcr
		BDA	No*	CREB3	No*
		G6PC	No*	GB5	No*
		GYS1	No*	ITGA11	No*
		LAMC3	No*	MYB	No*
		PHLPP2	No*	PKN3	No*
		PIK3R6	No*	RBL2	No*
		TSC2	No*
	No*：No found ID
		GENE	PDB ID	GENE	PDB ID
	BMP/TGFβ	ACVR2A	3s0c	BMP2	2h62
		BMPR1A	3nh7	BMPR2	3g2f
		CREBBP	5jod	CUL1	3tdu
		E2F-4	5tuu	FMOD	5mx0
		FST	3hh2	HAMP	3h0t
		HJV	4ui1	IFNG	1fyh
		INHBA	2arv	LTBP1	1ksq
		MAPK1	4zzn	MINOS1-NBL1	4yu8
		MYC	1nkp	NEO1	3p4l
		PITX2	2lkx	PPP2CA	4i5l
		RBL1	4yoz	RBX1	3dpl
		RGMB	4bq6	RHOA	5c4m
		ROCK1	3v8s	RPSKB1	5wbh
		SMAD1	1khu	SMAD2	1khx
		SMAD4	5mey	SMURF1	3pyc
		SP1	1va1	SYM1	1m4u
		TGFB1	5vqp	TGFBR1	5e8s
		TGFBR2	1m9z	THBS1	2erf
		TNFA	5uui	ZFYVE9	1dev
		ACVR1C	No*	AMHR2	No*
		BAMBI	No*	CDK2A	No*
		CHRD	No*	CSCD	No*
		GDF7	No*	ID1	No*
		INHBB	No*	LEFTY1	No*
		NODAL	No*	SMAD6	No*
		TFDP1	No*	TGIF2	No*
	No*：No found ID
