# Supplementary material for: PPM1H is down-regulated by ATF6 and dephosphorylates p-RPS6KB1 to inhibit progression of hepatocellular carcinoma
Source: Mol Ther Nucleic Acids. 2023 Jun 19;33:164–79. doi: 10.1016/j.omtn.2023.06.013 (PMC10345229; doi:10.1016/j.omtn.2023.06.013)
Supplement: Table S3. Docking energy between PPM1H with PI3K/Akt and BMP/TGF-β pathway proteins [file mmc3.xlsx]

## Sheet: Sheet1
Table. S3 Docking energy between PPM1H with PI3K/Akt and BMP/TGFβ pathway protein.
Pathway		GENE	Energy		GENE	Energy
			(Kcal/moL)			(Kcal/moL)
PPM1H-PI3K/Akt	1	EIF4B	-25.21	25	GRB2	-15.73
	2	PIK3AP1	-24.55	26	MLST8	-15.36
	3	CD19	-24.44	27	CCND1	-15.02
	4	EIF4EBP1	-24.3	28	GSK3B	-14.88
	5	TSC1	-23.89	29	BCL2	-14.59
	6	MDM2	-23.51	30	JAK1	-14.49
	7	HRAS	-23.22	31	CDC37	-14.4
	8	STK11	-23.14	32	MTOR	-14.22
	9	NFKB1	-23.08	33	GATA1	-14.09
	10	DDIT4	-23.01	34	CDKN1A	-13.97
	11	RPS6	-22.01	35	PTEN	-13.97
	12	RAC-1	-21.49	36	PDPK1	-13.67
	13	HSP90AA1	-21.08	37	CSF1	-13.38
	14	CSF1R	-19.86	38	PPP2R3B	-13.09
	15	RHEB	-19.77	39	AKT3	-13.04
	16	RPS6KB1	-18.45	40	CD79A	-12.99
	17	RAF1	-17.25	41	THEM4	-12.55
	18	BRCA1	-17.17	42	YWHAQ	-12.29
	19	CSF3R	-17.09	43	SYK	-12.01
	20	FOXO3	-17.08	44	PIK3CA	-11.37
	21	PRKAA1	-17.03	45	CDKN1B	-11.33
	22	MTCP1	-16.3	46	EIF4E	-10.33
	23	ITGB1	-16.22	47	MYC	-10.11
	24	CHUK	-16.03
PPM1H-BMP/TGFβ	1	RPS6KB1	-25.31	15	CREBBP	-13.76
	2	SMAD1	-19.21	16	SMAD2	-12.98
	3	SMAD4	-17	17	SYM1	-12.73
	4	BMP2	-16.63	18	HJV	-12.54
	5	ACVR2A	-16.4	19	SMURF1	-12.44
	6	PITX2	-15.75	20	BMPR1A	-12.03
	7	TGFBR2	-15.54	21	ZFYVE9	-11.77
	8	IFNG	-15.21	22	THBS1	-11.38
	9	ROCK1	-14.85	23	SP1	-10.87
	10	HAMP	-14.31	24	E2F-4	-10.58
	11	RBX1	-14.31	25	MAPK1	-10.53
	12	TNFA	-14.07	26	INHBA	-10.03
	13	RBL1	-13.82	27	BMPR2	-10.03
	14	CUL1	-13.82
