# Supplementary material for: PPM1H is down-regulated by ATF6 and dephosphorylates p-RPS6KB1 to inhibit progression of hepatocellular carcinoma
Source: Mol Ther Nucleic Acids. 2023 Jun 19;33:164–79. doi: 10.1016/j.omtn.2023.06.013 (PMC10345229; doi:10.1016/j.omtn.2023.06.013)
Supplement: Table S5. Primers for quantitative real-time PCR [file mmc4.xlsx]

## Sheet: Sheet1
Table. S5 Primers of qRT-PCR.
Gene	Primer name	Primer sequence (5’-3’)
hGAPDH	hGAPDH -F	GCATCCTGGGCTACACTGAG
	hGAPDH -R	GTGGGTGTCGCTGTTGAAGT
hATF6	hATF6α -F	CGAAGGGATCACCTGCTGTT
	hATF6α -R	CCTGGTGTCCATCACCTGAC
hGRP78	hGRP78 -F	GACAAGAAGGAGGACGTGGG
	hGRP78 -R	GCATCGCCAATCAGACGTTC
hCHOP	hCHOP -F	GACCTGCAAGAGGTCCTGTC
	hCHOP -R	CAGTCAGCCAAGCCAGAGAA
hPPM1H	hPPM1H -F	GTAGCAGAAGCAATCACTCA
	hPPM1H -R	AGCCCAGTCGGTCATTAGAT
hLSS	hLSS -F	TTTCCACAAGCGTTTCCC
	hLSS -R	TCCTCGCAGGACTCAAAGT
hSLA	hSLA -F	CCCAACAACTGGTACTACATT
	hSLA -R	AGCTGAAAAGGGACTCGT
mGAPDH	mGAPDH -F	CAGCAACTCCCACTCTTCCA
	mGAPDH -R	CATGAGGTCCACCACCCTGT
mATF6α	mATF6α -F	GCCAGACTGTTTTGCTCTCT
	mATF6α -R	CTGTCTTTCTGGTTGTCACC
mGRP78	mGRP78 -F	GATAATCAACCAACTGTTAC
	mGRP78 -R	GTATCCTCTTCACCAGTTGG
mCHOP	mCHOP -F	CTGCCTTTCACCTTGGAGAC
	mCHOP -R	CGTTTCCTGGGGATGAGATA
mPPM1H	mPPM1H -F	CGTTTCCTGGGGATGAGATA
	mPPM1H -R	ACATCCCAGAGTCCATCAGT
mCyclinA2	mCyclinA2 -F	AATCAGTTCCTTACCCAG
	mCyclinA2 -R	TATCCAGTCTGTTGTGCC
mCyclinB1	mCyclinB1 -F	AGTGACGTAGACGCAGAT
	mCyclinB1 -R	TAGCCAGTCAATGAGGAT
mLSS	mLSS -F	GGCTGGATCGTTGCTGAC
	mLSS -R	CCACGCTTCTTCTCATAGGT
mSLA	mSLA -F	AGAACATACCTGCTCCAAC
	mSLA -R	TCTGCTCCCTCTGAACCT
h stands for human; m stands for mouse.
